# Supplementary material for: First case of the novel GrOwnValve procedure—a case report
Source: Eur Heart J Case Rep. 2026 Jul 20;10(8):ytag548. doi: 10.1093/ehjcr/ytag548 (PMC13426910; doi:10.1093/ehjcr/ytag548)
Supplement: ytag548_Supplementary_Data [file ytag548_supplementary_data.zip]

Archive with 3 entries (3 files):
- Supplementary_Appendix.docx
- Supplementary_Figures.docx
- Supplementary_Follow-Up_Table.docx
